# Supplementary material for: Conservation impacts and hidden actions in a randomized controlled trial of a marine pay-to-release program
Source: Sci Adv. 2025 Apr 23;11(17):eadr1000. doi: 10.1126/sciadv.adr1000 (PMC13109964; doi:10.1126/sciadv.adr1000)
Supplement: Supplementary file 2 — Movie S1 [file sciadv.adr1000_movie_s1.zip]

Archive with 1 entries (1 files):
- adr1000_movie_s1.mov
